# Supplementary material for: Isolation and Characterization of Anti-Inflammatory Compounds from Ficus microcarpa L.f. Stem Bark
Source: Plants (Basel). 2023 Sep 13;12(18):3248. doi: 10.3390/plants12183248 (PMC10538222; doi:10.3390/plants12183248)
Supplement: Supplementary file 1 [file plants-12-03248-s001.zip]

Archive with 1 entries (1 files):
- plants-2592577-supplementary.pdf
